# Supplementary material for: Neuroscience Knowledge and Endorsement of Neuromyths among Educators: What Is the Scenario in Brazil?
Source: Brain Sci. 2022 Jun 2;12(6):734. doi: 10.3390/brainsci12060734 (PMC9221520; doi:10.3390/brainsci12060734)
Supplement: Supplementary file 1 [file brainsci-12-00734-s001.zip]

Archive with 1 entries (1 files):
- brainsci-1674857-supplementary.pdf
